# Supplementary material for: In Silico Survey and Characterization of Babesia microti Functional and Non-Functional Proteases
Source: Pathogens. 2021 Nov 10;10(11):1457. doi: 10.3390/pathogens10111457 (PMC8621943; doi:10.3390/pathogens10111457)
Supplement: Supplementary file 1 [file pathogens-10-01457-s001.zip]

Archive with 1 entries (1 files):
- pathogens-1406294-supplementary.pdf
